# Supplementary material for: Evaluation of Alternative Risk Stratification Systems in a Large Series of Solitary Fibrous Tumors with Molecular Findings and Ki-67 Index Data: Do They Improve Risk Assessment?
Source: Int J Mol Sci. 2022 Dec 27;24(1):439. doi: 10.3390/ijms24010439 (PMC9820154; doi:10.3390/ijms24010439)
Supplement: Supplementary file 1 [file ijms-24-00439-s001.zip]

Archive with 1 entries (1 files):
- ijms-2077423-supplementary.pdf
